# Supplementary material for: Influence of the Nucleo-Shuttling of the ATM Protein on the Response of Skin Fibroblasts from Marfan Syndrome to Ionizing Radiation
Source: Int J Mol Sci. 2024 Nov 16;25(22):12313. doi: 10.3390/ijms252212313 (PMC11594578; doi:10.3390/ijms252212313)
Supplement: Supplementary file 1 [file ijms-25-12313-s001.zip]

Archive with 1 entries (1 files):
- ijms-3212787-supplementary.pdf
